# Supplementary material for: Lentiviral-Induced Spinal Cord Gliomas in Rat Model
Source: Int J Mol Sci. 2021 Nov 30;22(23):12943. doi: 10.3390/ijms222312943 (PMC8657985; doi:10.3390/ijms222312943)
Supplement: Supplementary file 1 [file ijms-22-12943-s001.zip]

Archive with 1 entries (1 files):
- ijms-1461783-supplementary.pdf
